# Supplementary material for: Diurnal variation of human tear meniscus volume measured with tear strip meniscometry self-examination
Source: PLoS One. 2019 Apr 23;14(4):e0215922. doi: 10.1371/journal.pone.0215922 (PMC6478337; doi:10.1371/journal.pone.0215922)
Supplement: S1 Table — (XLS) [file pone.0215922.s001.xls]

## Sheet: ３６cases
					Meniscometry
					Upon awakening	9	12	15	18	21	Bedtime
	age	sex（m１f０）			Upon awakening	9	12	15	18	21	Bedtime									max	min	awake	max-min	awake-min
1	56	1			3	1	1	2	1	1	1	3	3	3	3	3	3	3		3	1	3	2	2
2	47	1			7	5	4	6	5	7	3	7	7	7	7	7	7	7		7	3	7	4	4
3	31	0			8	1	1	1	3	2	3	8	8	8	8	8	8	8		8	1	8	7	7
4	59	0			6	2	2	3	2	2	2	6	6	6	6	6	6	6		6	2	6	4	4
5	24	0			3	1	2	1	8	3	2	3	3	3	3	3	3	3		8	1	3	7	2
6	36	1			2	3	3	2	1	1	1	2	2	2	2	2	2	2		3	1	2	2	1
7	36	0			2	2	3	2	2	2	2	2	2	2	2	2	2	2		3	2	2	1	0
8	50	1			2	2	2	3	3	3	5	2	2	2	2	2	2	2		5	2	2	3	0
9	34	0			3	3	5	3	3	3	3	3	3	3	3	3	3	3		5	3	3	2	0
10	24	0			5	3	3	4	2	3	2	5	5	5	5	5	5	5		5	2	5	3	3
11	66	0			2	4	2	2	3	2	2	2	2	2	2	2	2	2		4	2	2	2	0
12	36	1			9	6	2	1	1	3	4	9	9	9	9	9	9	9		9	1	9	8	8
13	22	0			13	15	13	5	6	2	3	13	13	13	13	13	13	13		15	2	13	13	11
14	31	1			5	4	3	2	1	3	2	5	5	5	5	5	5	5		5	1	5	4	4
15	40	1			3	2	2	3	3	3	2	3	3	3	3	3	3	3		3	2	3	1	1
16	39	0			4	2	2	1	3	3	3	4	4	4	4	4	4	4		4	1	4	3	3
17	31	1			2	1	1	1	1	1	1	2	2	2	2	2	2	2		2	1	2	1	1
18	41	0			4	2	5	4	2	2	1	4	4	4	4	4	4	4		5	1	4	4	3
19	38	0			10	5	3	2	2	2	2	10	10	10	10	10	10	10		10	2	10	8	8
20	29	0			2	4	4	2	1	2	4	2	2	2	2	2	2	2		4	1	2	3	1
21	27	1			10	11	7	4	7	3	7	10	10	10	10	10	10	10		11	3	10	8	7
22	36	1			2	4	2	6	3	3	2	2	2	2	2	2	2	2		6	2	2	4	0
23	33	0			3	3	3	2	4	3	4	3	3	3	3	3	3	3		4	2	3	2	1
24	33	1			1	1	1	1	1	1	1	1	1	1	1	1	1	1		1	1	1	0	0
25	41	0			1	2	4	4	2	2	3	1	1	1	1	1	1	1		4	1	1	3	0
26	31	0			9	10	1	2	4	4	4	9	9	9	9	9	9	9		10	1	9	9	8
27	31	0			1	2	2	2	1	1	1	1	1	1	1	1	1	1		2	1	1	1	0
28	40	0			5	3	3	2	2	1	1	5	5	5	5	5	5	5		5	1	5	4	4
29	23	0			5	3	4	2	3	3	5	5	5	5	5	5	5	5		5	2	5	3	3
30	30	0			10	3	3	5	4	4	5	10	10	10	10	10	10	10		10	3	10	7	7
31	21	1			5	5	6	5	6	5	5	5	5	5	5	5	5	5		6	5	5	1	0
32	30	0			3	7	5	6	6	6	4	3	3	3	3	3	3	3		7	3	3	4	0
33	38	0			1	1	1	1	1	1	1	1	1	1	1	1	1	1		1	1	1	0	0
34	34	0			5	8	12	9	4	10	8	5	5	5	5	5	5	5		12	4	5	8	1
35	23	1			2	1	1	1	1	2	1	2	2	2	2	2	2	2		2	1	2	1	1
36	46	0			2	5	1	2	3	1	4	2	2	2	2	2	2	2		5	1	2	4	1
mean	35.75	13
sd	10.341
					Upon awakening	9	12	15	18	21	Bedtime
				%	52.7778	61.1111	69.4444	69.4444	72.2222	83.3333	66.6667
				n	19	22	25	25	26	30	24
						Upon awakening	9	12	15	18	21	Bedtime
1	56	1			0	-2	-2	-1	-2	-2	-2
2	47	1			0	-2	-3	-1	-2	0	-4
3	31	0			0	-7	-7	-7	-5	-6	-5
4	59	0			0	-4	-4	-3	-4	-4	-4
5	24	0			0	-2	-1	-2	5	0	-1
6	36	1			0	1	1	0	-1	-1	-1
7	36	0			0	0	1	0	0	0	0
8	50	1			0	0	0	1	1	1	3
9	34	0			0	0	2	0	0	0	0
10	24	0			0	-2	-2	-1	-3	-2	-3
11	66	0			0	2	0	0	1	0	0
12	36	1			0	-3	-7	-8	-8	-6	-5
13	22	0			0	2	0	-8	-7	-11	-10
14	31	1			0	-1	-2	-3	-4	-2	-3
15	40	1			0	-1	-1	0	0	0	-1
16	39	0			0	-2	-2	-3	-1	-1	-1
17	31	1			0	-1	-1	-1	-1	-1	-1
18	41	0			0	-2	1	0	-2	-2	-3
19	38	0			0	-5	-7	-8	-8	-8	-8
20	29	0			0	2	2	0	-1	0	2
21	27	1			0	1	-3	-6	-3	-7	-3
22	36	1			0	2	0	4	1	1	0
23	33	0			0	0	0	-1	1	0	1
24	33	1			0	0	0	0	0	0	0
25	41	0			0	1	3	3	1	1	2
26	31	0			0	1	-8	-7	-5	-5	-5
27	31	0			0	1	1	1	0	0	0
28	40	0			0	-2	-2	-3	-3	-4	-4
29	23	0			0	-2	-1	-3	-2	-2	0
30	30	0			0	-7	-7	-5	-6	-6	-5
31	21	1			0	0	1	0	1	0	0
32	30	0			0	4	2	3	3	3	1
33	38	0			0	0	0	0	0	0	0
34	34	0			0	3	7	4	-1	5	3
35	23	1			0	-1	-1	-1	-1	0	-1
36	46	0			0	3	-1	0	1	-1	2
					0	-0.6	-1.1	-1.6	-1.5	-1.7	-1.6
					0	2.5	3.1	3.2	2.9	3.2	2.9
					Upon awakening	9	12	15	18	21	Bedtime
mean					0	-0.555263	-1.02632	-1.43158	-1.41053	-1.53947	-1.43947
sd					0	2.51425	3.14425	3.25876	2.94111	3.21765	2.95109
					Upon awakening	9	12	15	18	21	Bedtime
mean	35.75	0.361111			4.44444	3.80556	3.30556	2.88889	2.91667	2.77778	2.88889
					3.1391	3.11512	2.72365	1.87887	1.87274	1.85335	1.753
					0.523184	0.519187	0.453941	0.313145	0.312123	0.308892	0.292167
max	66	1			13	15	13	9	8	10	8
min	21	0			1	1	1	1	1	1	1
